# Supplementary material for: Organic Iron Supplementation in Cows and Its Impacts on Animal Health and Production
Source: Animals (Basel). 2025 Nov 21;15(23):3373. doi: 10.3390/ani15233373 (PMC12691437; doi:10.3390/ani15233373)
Supplement: Supplementary file 1 [file animals-15-03373-s001.zip]

Archive with 1 entries (1 files):
- animals-3964198-supplementary.pdf
